# Supplementary material for: Biodiversity on the Rocks: Macrofauna Inhabiting Authigenic Carbonate at Costa Rica Methane Seeps
Source: PLoS One. 2015 Jul 9;10(7):e0131080. doi: 10.1371/journal.pone.0131080 (PMC4497642; doi:10.1371/journal.pone.0131080)
Supplement: S2 Table — Mean per 200 cm2, Standard Error and Percent of the Total. (XLSX) [file pone.0131080.s002.xlsx]

## Sheet: Appendix II JG
Supplemental Table 2. Macrofaunal densities on authigenic carbonates as a function of habitat for rocks sampled at depths > 900 m (at Mound 11, 12, Mound Quepos and Jaco Scar). Mean per 200 cm2, Standard Error and Percent of the Total.
Habitat	Tubeworms	Tubeworms	Tubeworms		Mussel Bed	Mussel Bed	Mussel Bed		Mat	Mat	Mat		Clambed	Clambed	Clambed		All Inact (excl. < 900m)	All Inact (excl. < 900m)	All Inact (excl. < 900m)
Activity	Active	Active	Active		Active	Active	Active		Active	Active	Active		Active	Active	Active		Inactive	Inactive	Inactive
Function	mean	SE	% of Total		mean	SE	% of Total		mean	SE	% of Total		mean	SE	% of Total		mean	SE	% of Total
Sample Size (n)	5	5	5		9	9	9		4	4	4		2	2	2		14	14	14
Annelida
Ampharetidae sp. 1	0.214	0.214	0.0868561		0.0622222	0.0622222	0.0323791		0.5075	0.5075	0.473989		0	0	0		0	0	0
Ampharetidae sp. 2	0	0	0		0.0155556	0.0155556	0.00809478		0	0	0		0	0	0		0	0	0
Ampharetidae spp.	5.262	3.8836	2.13569		0.778889	0.520765	0.405317		3.98	1.89984	3.71719		1.35	1.35	1.26127		0.3315	0.187013	0.755574
Amphinomidae spp.	2.142	1.48999	0.869373		0.596667	0.336237	0.310493		0	0	0		0	0	0		0	0	0
Amphisamytha spp.	0	0	0		3.16	1.52001	1.6444		0	0	0		0.32	0.32	0.298968		0.297857	0.231617	0.678893
Archinome sp.	0.42	0.42	0.170465		0.95	0.726372	0.49436		0.45	0.45	0.420286		0.48	0.48	0.448451		0	0	0
Bathykurila guaymasensis	0	0	0		0.0266667	0.0266667	0.0138768		0.74	0.446766	0.691137		0	0	0		0	0	0
Brada sp. 1	0.138	0.138	0.05601		0	0	0		0.45	0.45	0.420286		0.9	0.9	0.840846		0.0557143	0.0557143	0.126987
Branchipolynoe sp.	1.9504	1.92748	0.791609		1.05778	0.571212	0.550445		0	0	0		0	0	0		0	0	0
Capitellidae unid.	0	0	0		0.2	0.146667	0.104076		0.025	0.025	0.0233492		2.7	2.7	2.52254		0.193571	0.104211	0.441199
Chaetopterus sp.	0	0	0		0.173333	0.131793	0.090199		0	0	0		0	0	0		0	0	0
Chrysopetalidae unid.	0.84	0.84	0.340931		0	0	0		0.54	0.54	0.504343		0	0	0		0	0	0
Cirratulidae sp. 1	0	0	0		0	0	0		0.925	0.925	0.863921		0	0	0		0.0242857	0.0242857	0.0553534
Cirratulidae unid.	0.3704	0.217196	0.150334		0.225556	0.209796	0.117374		0.54	0.54	0.504343		2.7	2.7	2.52254		0.328571	0.135484	0.748899
Cossura unid.	0.0184	0.0184	0.00746801		0.0155556	0.0155556	0.00809478		0.25	0.25	0.233492		0.9	0.9	0.840846		0.01	0.01	0.0227926
Dorvillea sp.	0.9004	0.534573	0.365445		0.22	0.173781	0.114483		0.4375	0.344828	0.408611		0	0	0		0	0	0
Dorvilleidae sp. 2/3	0	0	0		0	0	0		0.675	0.675	0.630429		0	0	0		0	0	0
Dorvilleidae sp. 4	0	0	0		0	0	0		0.27	0.27	0.252171		0	0	0		0.0576429	0.0576429	0.131383
Dorvilleidae sp. 5	0	0	0		0.0577778	0.0577778	0.0300663		0	0	0		0	0	0		0	0	0
Escarpia sp.	3.548	2.90755	1.44003		3.90556	3.63511	2.03237		0	0	0		0	0	0		0	0	0
Eurythoe sp.	0.214	0.214	0.0868561		0	0	0		0	0	0		0	0	0		0	0	0
Fabrisabella sp.	0	0	0		0.0155556	0.0155556	0.00809478		0.675	0.675	0.630429		0	0	0		0	0	0
Fauveliopsidae unid.	0	0	0		0	0	0		0	0	0		0.225	0.225	0.210212		0.0557143	0.0557143	0.126987
Flabelligeridae unid.	0	0	0		0.16	0.143333	0.0832606		0	0	0		0	0	0		0.0242857	0.0242857	0.0553534
Galapagomystides sp.	16.144	10.4207	6.55236		3.99778	2.93462	2.08036		0.52	0.300666	0.485664		0.96	0.96	0.896903		0.342643	0.230648	0.780971
Hesionidae sp. (levinae)	0	0	0		0.13	0.13	0.0676492		0	0	0		0	0	0		0	0	0
Hesionidae sp. 1	0	0	0		0.293333	0.293333	0.152644		1.125	0.851836	1.05071		0.96	0.96	0.896903		0	0	0
Hesionidae sp. 1A	0	0	0		0.142222	0.142222	0.0740094		0	0	0		0	0	0		0	0	0
Hesionidae sp. 2	0.63	0.63	0.255698		1.52333	0.806932	0.79271		0.675	0.675	0.630429		0	0	0		0.355857	0.173513	0.81109
Hesionidae sp. 3 (deletabile)	0	0	0		0.173333	0.114649	0.090199		0.225	0.225	0.210143		0	0	0		0.167143	0.167143	0.380962
Hesionidae sp. blue	3.432	3.432	1.39295		0.523333	0.396078	0.272331		0	0	0		0	0	0		0.278571	0.278571	0.634936
Hesionidae spp.	2.7488	1.99601	1.11566		0.872222	0.534087	0.453886		0.135	0.135	0.126086		0.9	0.9	0.840846		0.182857	0.153492	0.416779
Lacydoniidae spp.	0.366	0.228158	0.148548		1.05	0.52319	0.546398		12.8	7.79359	11.9548		0.8	0.8	0.747419		0.303143	0.303143	0.690941
Lamellibrachia unid.	0.4968	0.307341	0.201636		0	0	0		0	0	0		0	0	0		0	0	0
Laminatubus sp.	2.346	2.346	0.952171		0	0	0		0	0	0		0	0	0		0	0	0
Lumbrineridae unid.	0.1564	0.134584	0.063478		0.0433333	0.0433333	0.0225497		0	0	0		0.225	0.225	0.210212		0.435	0.278963	0.991477
Lumbrineridae sp. a	0	0	0		0	0	0		0	0	0		0	0	0		0.120714	0.0838134	0.275139
Maldanidae unid.	0	0	0		0.243333	0.199276	0.126625		0.54	0.54	0.504343		0	0	0		0.442143	0.235615	1.00776
Nephtys spp.	0	0	0		0.105556	0.105556	0.0549289		0	0	0		0	0	0		0	0	0
Nereis spp.	0.156	0.156	0.0633157		0.944444	0.345105	0.491469		0.3425	0.255159	0.319884		0.225	0.225	0.210212		0.02	0.02	0.0455852
Nicomache sp.	0	0	0		0.315556	0.282248	0.164208		1.0875	1.0875	1.01569		0	0	0		0.152857	0.152857	0.348401
Onuphidae unid.	0	0	0		0	0	0		0	0	0		0	0	0		0.0557143	0.0557143	0.126987
Ophryotrocha sp. 3	0	0	0		0	0	0		0.145	0.145	0.135425		0	0	0		0	0	0
Ophrytrocha spp.	0.6072	0.540847	0.246444		4.86333	4.67299	2.53077		0.135	0.135	0.126086		0	0	0		0	0	0
Paraonidae unid.	0.63	0.63	0.255698		1.78444	1.00498	0.928587		4.955	4.43148	4.62781		0.45	0.45	0.420423		0.437857	0.188724	0.997989
Parougia sp.	0	0	0		0	0	0		0.35	0.35	0.326889		0	0	0		0	0	0
Phyllodocidae unid.	0.414	0.414	0.16803		0	0	0		0	0	0		0	0	0		0.600714	0.527945	1.36918
Pilargidae unid.	0	0	0		0.105556	0.105556	0.0549289		0	0	0		0	0	0		0	0	0
Polychaeta unid.	0	0	0		0.0311111	0.0311111	0.0161896		0	0	0		0	0	0		0	0	0
Polycirrus sp. 1	0.69	0.69	0.28005		0	0	0		0.81	0.81	0.756514		0	0	0		0.177857	0.177857	0.405382
Polynoidae 4501-L2	0	0	0		0.0288889	0.0288889	0.0150332		0	0	0		0	0	0		0	0	0
Polynoidae juv. unid.	0	0	0		0.0433333	0.0433333	0.0225497		0	0	0		0	0	0		0	0	0
Polynoidae sp. 1	0.1104	0.1104	0.044808		0.0144444	0.0144444	0.00751658		0	0	0		0	0	0		0	0	0
Polynoidae sp. 2	0	0	0		0.0144444	0.0144444	0.00751658		0	0	0		0	0	0		0	0	0
Polynoidae unid.	1.4772	0.628955	0.599551		0.784444	0.35261	0.408208		0.275	0.2136	0.256841		1.445	0.805	1.35003		0.687	0.32116	1.56585
Prionospio sp.	0.5888	0.543968	0.238976		0.158889	0.158889	0.0826824		0	0	0		0.705	0.255	0.658663		0	0	0
Sabellidae sp. 1	0	0	0		0	0	0		0	0	0		13.95	13.95	13.0331		0	0	0
Sabellidae unid.	0.276	0.276	0.11202		0.844444	0.844444	0.439431		0.275	0.275	0.256841		0	0	0		0.0557143	0.0557143	0.126987
Serpulidae sp. C	0	0	0		0.297778	0.297778	0.154957		0	0	0		0	0	0		0	0	0
Serpulidae unid.	0.9904	0.597143	0.401974		0.22	0.123097	0.114483		0.54	0.54	0.504343		0	0	0		0	0	0
Sipuncula unid.	0	0	0		0.0155556	0.0155556	0.00809478		0	0	0		0	0	0		0	0	0
Sphaerodoridae unid.	0.138	0.138	0.05601		0	0	0		0.225	0.225	0.210143		0	0	0		0.0576429	0.0576429	0.131383
Spionidae sp. 3	0	0	0		0.0777778	0.0777778	0.0404739		1.575	1.575	1.471		0	0	0		0	0	0
Spionidae unid.	0	0	0		0.148889	0.148889	0.0774786		0.6975	0.354504	0.651443		0.675	0.675	0.630635		0	0	0
Syllidae unid.	1.1604	1.02797	0.470971		0.0266667	0.0266667	0.0138768		5.695	5.66172	5.31895		8.37	0.27	7.81987		1.75071	0.703314	3.99033
Terebellida unid.	1.2604	1.23753	0.511558		4.92778	4.79224	2.56431		0.45	0.45	0.420286		0.45	0.45	0.420423		0.111429	0.111429	0.253974
Terebellidae sp. 1	0	0	0		0.0433333	0.0433333	0.0225497		0.0725	0.0725	0.0677127		0	0	0		0	0	0
Terebellidae sp. 1a	0	0	0		0.0266667	0.0266667	0.0138768		0	0	0		0	0	0		0	0	0
Terebellidae sp. 2	0	0	0		0.371111	0.286804	0.193118		0.2175	0.2175	0.203138		0	0	0		0	0	0
Terebellidae sp. 3	0	0	0		0.105556	0.105556	0.0549289		0	0	0		0	0	0		0	0	0
Terebellidae unid.	0.552	0.552	0.22404		0	0	0		0.525	0.525	0.490333		0	0	0		0.112143	0.076332	0.255602
Thrausmatos sp.	2.2128	1.66289	0.898109		2.69444	1.94335	1.40213		18.975	18.8751	17.7221		22.4	22.4	20.9277		3.3165	2.13818	7.55916
Trichobranchidae sp. 1	1.152	0.819698	0.467562		1.03556	0.558339	0.538881		0	0	0		0	0	0		0	0	0
Tubificidae unid.	0	0	0		0	0	0		0.145	0.145	0.135425		0.225	0.225	0.210212		0	0	0
Vigtorniella sp.	0	0	0		0.211111	0.211111	0.109858		0	0	0		0	0	0		0	0	0
Arthropoda
Alvinocaris sp. 1	0	0	0		0.915556	0.915556	0.476436		0	0	0		0	0	0		0	0	0
Caprellidae unid.	0	0	0		0	0	0		0	0	0		0.45	0.45	0.420423		0.0557143	0.0557143	0.126987
Cirripedia unid.	0	0	0		0	0	0		0	0	0		0	0	0		0.243571	0.233016	0.555162
Cirripedia sp. 1	0	0	0		0	0	0		0	0	0		0	0	0		0.0721429	0.0721429	0.164432
Cumacea sp.	0.9844	0.961565	0.399538		0	0	0		0	0	0		0	0	0		0.0757857	0.0757857	0.172735
Cumacea sp. 1	0	0	0		0	0	0		0.225	0.225	0.210143		0	0	0		0	0	0
Galatheidae sp.	0	0	0		0.0266667	0.0266667	0.0138768		0	0	0		0	0	0		0	0	0
Gammaridae sp. 1	0.84	0.84	0.340931		0	0	0		0	0	0		0	0	0		1.85357	1.52674	4.22477
Gammaridae sp. 2	0	0	0		0.297778	0.297778	0.154957		0	0	0		0	0	0		0	0	0
Gammaridae sp. 4	0	0	0		0	0	0		0	0	0		0	0	0		0.0721429	0.0721429	0.164432
Gammaridae sp. 5	0	0	0		0.343333	0.293844	0.178663		5.625	5.32922	5.25357		0	0	0		0.213357	0.161829	0.486296
Gammaridae unid.	1.7172	1.18967	0.69696		0.12	0.104735	0.0624454		1.35	1.35	1.26086		16.23	13.53	15.1633		6.01836	3.13308	13.7174
Gnathia sp.	0	0	0		0	0	0		0	0	0		0	0	0		0.0576429	0.0576429	0.131383
Halacarida unid.	0	0	0		1.68889	1.68889	0.878862		0	0	0		1.76	1.76	1.64432		0.132143	0.0910511	0.301188
Isopoda unid.	0.276	0.276	0.11202		0.0144444	0.0144444	0.00751658		0	0	0		0.9	0.9	0.840846		0.09	0.0588442	0.205133
Kiwa puravida	1.932	1.932	0.784141		5.62556	4.38337	2.92742		0.45	0.45	0.420286		0	0	0		0	0	0
Lithodidae sp.	0.21	0.21	0.0852327		0.0288889	0.0288889	0.0150332		0	0	0		0	0	0		0.151571	0.151571	0.34547
Salvatiella cf. salva	0	0	0		0.211111	0.211111	0.109858		0.225	0.225	0.210143		0	0	0		0.118571	0.118571	0.270255
Tanaidacea unid.	1.05	1.05	0.426163		0.453333	0.419471	0.235905		0.225	0.225	0.210143		3.65	2.75	3.4101		1.30764	0.555114	2.98046
Echinodermata
Ophiuroidea sp. 1	0.552	0.552	0.22404		0	0	0		0.405	0.405	0.378257		0	0	0		0.474929	0.223543	1.08248
Ophiuroidea sp. 2	0	0	0		0	0	0		0	0	0		0	0	0		0.108643	0.0739691	0.247625
Ophiuroidea sp. 3	0	0	0		0	0	0		0	0	0		0	0	0		0.0576429	0.0576429	0.131383
Ophiuroidea sp. 5	0	0	0		0	0	0		0	0	0		0	0	0		0.345857	0.345857	0.788298
Ophiuroidea sp. 5a	0.21	0.21	0.0852327		0.0622222	0.0622222	0.0323791		0.145	0.145	0.135425		0	0	0		0.115286	0.115286	0.262766
Ophiuroidea sp. 6a	0	0	0		0	0	0		0	0	0		0	0	0		0.172929	0.172929	0.394149
Ophiuroidea unid.	0.42	0.42	0.170465		0	0	0		0	0	0		2.85	1.95	2.66268		0.502857	0.299155	1.14614
Thalassometra sp.	0	0	0		0	0	0		0	0	0		0	0	0		0.0576429	0.0576429	0.131383
Hemichordata
Enteropneusta unid.	0.138	0.138	0.05601		0	0	0		0	0	0		0	0	0		0.0778571	0.0778571	0.177457
Mollusca
Acharax sp.	0	0	0		0	0	0		0.5	0.5	0.466984		0	0	0		0	0	0
Alvania sp.	0	0	0		0	0	0		0	0	0		0.16	0.16	0.149484		0.0721429	0.0721429	0.164432
Anatoma sp.	0	0	0		0	0	0		0	0	0		0	0	0		0.144286	0.144286	0.328864
Aplacophora sp.	0	0	0		0	0	0		0.05	0.05	0.0466984		0	0	0		0.156429	0.0915772	0.356541
Aplacophora sp. F	0	0	0		0	0	0		0	0	0		0	0	0		0.0721429	0.0721429	0.164432
Aplacophora sp. P	0	0	0		0	0	0		0	0	0		0	0	0		0.152857	0.152857	0.348401
Architectonicide unid.	0	0	0		0	0	0		0.025	0.025	0.0233492		0.16	0.16	0.149484		0	0	0
Bathyacmaea sp.	45.462	26.9546	18.4517		19.7122	11.7548	10.2578		0.125	0.125	0.116746		0	0	0		0.243143	0.20298	0.554185
Bathymodiolus sp.	0.624	0.41476	0.253263		0.858889	0.442783	0.446947		0	0	0		0	0	0		0	0	0
Bathymodiolus sp. 1	0.69	0.69	0.28005		0.124444	0.124444	0.0647582		0	0	0		0	0	0		0.0485714	0.0485714	0.110707
Bathymodiolus sp. 2	0.276	0.276	0.11202		0.288889	0.215667	0.150332		0	0	0		0	0	0		0	0	0
Bivalvia juv. unid.	0.37	0.231171	0.150172		0.45	0.283324	0.23417		0	0	0		0	0	0		0.08	0.0590399	0.182341
Bivalvia unid.	0.0184	0.0184	0.00746801		0.262222	0.162402	0.136455		0	0	0		0	0	0		0	0	0
Cantrainea panamense	0.7084	0.685632	0.287518		0.412222	0.171454	0.214512		0	0	0		0	0	0		0	0	0
Cataegis sp.	4.698	2.96705	1.90678		3.96	2.12646	2.0607		0	0	0		0	0	0		0.0764286	0.0764286	0.1742
Polyplacophora sp.	0.4384	0.415782	0.177933		0.95	0.72677	0.49436		0.025	0.025	0.0233492		0.45	0.45	0.420423		0.0964286	0.0743293	0.219786
Polyplacophora sp. 1	0.312	0.312	0.126631		4.54444	2.07389	2.36483		0.81	0.81	0.756514		1.12	1.12	1.04639		0.0764286	0.0764286	0.1742
Polyplacophora sp. 4	0.214	0.214	0.0868561		0	0	0		0	0	0		0	0	0		0	0	0
Cuspidaria sp. 1	0	0	0		0	0	0		0	0	0		0	0	0		0.0592857	0.0592857	0.135127
Diploura sp.	0.214	0.214	0.0868561		0	0	0		0	0	0		0	0	0		0.216429	0.156274	0.493297
Gastropoda (moon snail)	0	0	0		0.0155556	0.0155556	0.00809478		0	0	0		0	0	0		0	0	0
Gastropoda sp. 2	0	0	0		0.0866667	0.0866667	0.0450995		0	0	0		0	0	0		0	0	0
Gastropoda unid. "Limpet"	1.452	0.903673	0.589323		0.336667	0.224586	0.175194		0.2	0.2	0.186794		1.06	0.74	0.99033		0	0	0
Gastropoda unid. "Snail"	0	0	0		0.147778	0.132306	0.0769004		0.3	0.212132	0.280191		0	0	0		0.0557143	0.0557143	0.126987
Hyalogyrina sp.	0	0	0		0.105556	0.105556	0.0549289		0.05	0.05	0.0466984		0	0	0		0.392857	0.185311	0.895423
Iothia sp.	0	0	0		0.554444	0.525111	0.288521		0	0	0		0	0	0		0	0	0
Kurtiella sp.	0	0	0		0	0	0		0	0	0		0	0	0		0.144286	0.144286	0.328864
Lepetodrilus aff. shannonae	0	0	0		0.16	0.16	0.0832606		0	0	0		0	0	0		0	0	0
Lepetodrilus guaymasensi	19.602	12.4354	7.95586		14.4033	7.07395	7.49519		1.15	1.11692	1.07406		1.8	1.8	1.68169		0.315286	0.180081	0.718617
Lepetodrilus sp. 4	0	0	0		0	0	0		0	0	0		0.225	0.225	0.210212		0	0	0
Levinaegyra sp.	0	0	0		0.173333	0.173333	0.090199		0	0	0		0	0	0		0	0	0
Lurifax sp.	0.21	0.21	0.0852327		0.683333	0.531246	0.355592		0.025	0.025	0.0233492		0.16	0.16	0.149484		0.216429	0.216429	0.493297
Mytilidae juv.	0	0	0		0.134444	0.105897	0.069962		0	0	0		0	0	0		0	0	0
Nemertea sp.	2.844	2.51325	1.15429		0.0288889	0.0288889	0.0150332		0.9	0.9	0.840572		0	0	0		0.375571	0.168202	0.856024
Neolepetopsis nov. sp.	20.292	12.7717	8.23591		16.2944	10.8266	8.47928		0.0725	0.0725	0.0677127		0	0	0		0	0	0
Neomphalina sp.	8.97	8.97	3.64065		0	0	0		0.675	0.675	0.630429		0	0	0		0	0	0
Nuculoida sp.	0.21	0.21	0.0852327		0.0466667	0.0466667	0.0242843		0.2725	0.188652	0.254506		0	0	0		0	0	0
Paralepetopsis sp. a	12.96	5.60154	5.26007		7.60222	3.60577	3.95603		0	0	0		0.16	0.16	0.149484		0.182143	0.125594	0.415151
Paralepetopsis sp. b	0	0	0		0	0	0		0.25	0.217945	0.233492		0	0	0		0	0	0
Paralepetopsis sp. c	0	0	0		0.0533333	0.0533333	0.0277535		0	0	0		0	0	0		0	0	0
Provanna cf. laevis	30.816	19.5156	12.5073		37.8567	29.5797	19.6998		0.9	0.9	0.840572		0.16	0.16	0.149484		1.00007	0.625912	2.27942
Pyramidellidae unid.	0	0	0		0	0	0		0	0	0		0	0	0		0.0576429	0.0576429	0.131383
Pyropelta corymba	24.114	17.6984	9.78715		29.1444	17.3979	15.1661		0.275	0.242945	0.256841		0	0	0		0.0576429	0.0576429	0.131383
Scaphopoda sp.	0	0	0		0.0288889	0.0288889	0.0150332		0.27	0.27	0.252171		0	0	0		0	0	0
Thyasira sp.	0	0	0		0	0	0		0	0	0		0	0	0		0.0557143	0.0557143	0.126987
Turridae sp.	0	0	0		0	0	0		0.145	0.145	0.135425		0	0	0		0.360714	0.360714	0.822161
Vesicomyidae sp.	0	0	0		0	0	0		0.025	0.025	0.0233492		0	0	0		0	0	0
Xyloskenea sp.	0.156	0.156	0.0633157		0	0	0		0	0	0		0.16	0.16	0.149484		0	0	0
Yoldiella sp.	0.21	0.21	0.0852327		0	0	0		0.2475	0.165599	0.231157		0.16	0.16	0.149484		0	0	0
Nemertea
Turbellaria sp.	0.0184	0.0184	0.00746801		0	0	0		0	0	0		0	0	0		0.0721429	0.0721429	0.164432
Platyhelminthes
Platyhelminthea unid.	0	0	0		0	0	0		0	0	0		0	0	0		0.051	0.051	0.116242
Cnidaria
Actiniaria unid.	0.312	0.312	0.126631		1.14222	0.798107	0.594388		0	0	0		0	0	0		0.4035	0.4035	0.919681
Alcyonaria Coral polyps-4505 unid.	0.63	0.63	0.255698		0	0	0		0	0	0		0	0	0		0	0	0
Alcyonaria Gorgonian	0	0	0		0	0	0		0	0	0		0	0	0		0.108643	0.0739691	0.247625
Anthozoa sp.	6.48	4.37744	2.63004		0.636667	0.507094	0.331308		0.025	0.025	0.0233492		2.56	2.56	2.39174		0	0	0
Hydrozoa unid. (indiv.)	0	0	0		0	0	0		27.125	26.9586	25.3339		6.945	6.495	6.48853		11.4721	11.1192	26.148
Hydrozoa unid. (colonial)	0	0	0		0.326667	0.326667	0.16999		0	0	0		0	0	0		3.13864	3.02254	7.15378
Total macrofauna/200 cm2	246.384	170.031			192.168	129.951			107.07	97.1436			103.435	88.975			43.8739	33.4268
