# Supplementary material for: Biodiversity on the Rocks: Macrofauna Inhabiting Authigenic Carbonate at Costa Rica Methane Seeps
Source: PLoS One. 2015 Jul 9;10(7):e0131080. doi: 10.1371/journal.pone.0131080 (PMC4497642; doi:10.1371/journal.pone.0131080)
Supplement: S3 Table — Mean per 200 cm2, Standard Error and Percent of the Total. (XLSX) [file pone.0131080.s003.xlsx]

## Sheet: Appendix III GM
Supplemental Table 3. Macrofaunal densities in active sediments as a function of habitat for tube cores sampled (at Mound 12, 11, Quepos Landslide and Jaco Wall). Mean per 200 cm2, Standard Error and Percent of the Total.
Habitat	Clambed	Clambed	Clambed		Mat	Mat	Mat
Activity	Active	Active	Active		Active	Active	Active
Function	mean	SE	% of Total		mean	SE	% of Total
Sample Size (n)	5	5	5		15	15	15
Annelida
Ampharetidae unid.	7.2	5.81722	4.72441		58	16.3602	16.0576
Amphinomidae unid.	1.2	1.2	0.787402		2	1.62129	0.55371
Amphisamytha spp.	0	0	0		1.2	0.641427	0.332226
Brada sp.	0	0	0		0.8	0.545108	0.221484
Capitellidae unid.	1.2	1.2	0.787402		0	0	0
Cirratulidae unid.	16.8	3.49857	11.0236		30.4	10.0989	8.41639
Cossura unid.	8.4	5.87878	5.51181		0	0	0
Dorvilleidae sp. 1	0	0	0		5.6	2.8963	1.55039
Dorvilleidae sp. 10	0	0	0		35.2	21.9391	9.74529
Dorvilleidae sp. 4	1.2	1.2	0.787402		0	0	0
Dorvilleidae sp. 5	1.2	1.2	0.787402		1.2	0.868496	0.332226
Dorvilleidae sp. 7	1.2	1.2	0.787402		0.4	0.4	0.110742
Dorvilleidae sp. 9	0	0	0		0.4	0.4	0.110742
Flabelligeridae unid.	1.2	1.2	0.787402		4.8	1.95959	1.3289
Hesionidae unid.	24	14.4499	15.748		28	9.4355	7.75194
Lacydoniidae (formerly Dorvilleid sp. 1)	0	0	0		8.4	3.91918	2.32558
Lamellibrachia unid.	0	0	0		0	0	0
Lumbrinereidae unid.	1.2	1.2	0.787402		0	0	0
Maldanidae unid.	2.4	1.46969	1.5748		1.2	0.641427	0.332226
Nerillidae unid.	1.2	1.2	0.787402		0	0	0
Ophryotrocha sp. J	0	0	0		5.6	5.6	1.55039
Ophrytotrocha cf. platykephale	0	0	0		2.4	2.4	0.664452
Ophrytrocha spp.	4.8	2.24499	3.14961		10.4	4.36086	2.87929
Orbiniidae unid.	7.2	4.8	4.72441		0	0	0
Paralacydonia sp.	0	0	0		0.4	0.4	0.110742
Paraonidae unid.	2.4	1.46969	1.5748		0	0	0
Parougia (?) sp.	2.4	2.4	1.5748		0	0	0
Parougia sp.	7.2	5.81722	4.72441		0	0	0
Prionospiosp.	6	6	3.93701		0	0	0
Sabellidae unid.	6	3.79473	3.93701		0	0	0
Spionidae unid.	6	3.79473	3.93701		0	0	0
Syllidae unid.	1.2	1.2	0.787402		10.4	4.62787	2.87929
Terebellidae unid.	2.4	2.4	1.5748		0	0	0
Tubificid Oligochaeta unid.	7.2	5.81722	4.72441		0	0	0
Arthropoda
Cumacea unid.	1.2	1.2	0.787402		7.2	4.90597	1.99336
Gammaridae unid.	7.2	4.8	4.72441		1.6	0.919627	0.442968
Isopoda unid.	0	0	0		0.8	0.545108	0.221484
Tanaidacea unid.	4.8	3.49857	3.14961		1.2	0.641427	0.332226
Mollusca
Aplacophora sp.	1.2	1.2	0.787402		0	0	0
Bivalvia juv. unid.	0	0	0		0.8	0.545108	0.221484
Bivalvia unid.	12	3.28634	7.87402		0	0	0
Gastropoda unid. "Snail"	0	0	0		42.8	14.4127	11.8494
Nemertea
Nemertea spp.	4.8	4.8	3.14961		0	0	0
Cnidaria
Hydrozoa unid.	0	0	0		100	52.7235	27.6855
Total macrofauna/200 cm2	152.4	99.2377			361.2	163.809
